# Supplementary material for: Comparative Study of Single Crystal and Polymeric Pyroelectric Detectors in the 0.9–2.0 THz Range Using Monochromatic Laser Radiation of the NovoFEL
Source: Polymers (Basel). 2023 Oct 18;15(20):4124. doi: 10.3390/polym15204124 (PMC10610270; doi:10.3390/polym15204124)
Supplement: Supplementary file 1 [file polymers-15-04124-s001.zip]

Archive with 1 entries (1 files):
- polymers-2580409-supplementary.pdf
